# Supplementary material for: Fetal Distress as a Determinant for Refeeding Syndrome in Preterm Neonates
Source: Nutrients. 2025 Apr 23;17(9):1417. doi: 10.3390/nu17091417 (PMC12073788; doi:10.3390/nu17091417)
Supplement: Supplementary file 1 [file nutrients-17-01417-s001.zip]

Archive with 1 entries (1 files):
- nutrients-3536936-supplementary.pdf
